# Supplementary material for: Facile Fabrication of Nickel Supported on Reduced Graphene Oxide Composite for Oxygen Reduction Reaction
Source: Nanomaterials (Basel). 2023 Dec 5;13(24):3087. doi: 10.3390/nano13243087 (PMC10745967; doi:10.3390/nano13243087)
Supplement: Supplementary file 1 [file nanomaterials-13-03087-s001.zip]

Archive with 1 entries (1 files):
- nanomaterials-2729007-supplementary.pdf
